# Supplementary material for: Optimizing Paclobutrazol Application for Regulating Dwarfing in Ougan (Citrus reticulata cv. Suavissima): Comprehensive Insights from Growth, Photosynthesis, and Physiological Responses
Source: Plants (Basel). 2025 Mar 2;14(5):763. doi: 10.3390/plants14050763 (PMC11901432; doi:10.3390/plants14050763)
Supplement: Supplementary file 1 [file plants-14-00763-s001.zip]

Archive with 1 entries (1 files):
- plants-3494702-supplementary.xlsx
