# Supplementary material for: Optimizing Paclobutrazol Application for Regulating Dwarfing in Ougan (Citrus reticulata cv. Suavissima): Comprehensive Insights from Growth, Photosynthesis, and Physiological Responses
Source: Plants (Basel). 2025 Mar 2;14(5):763. doi: 10.3390/plants14050763 (PMC11901432; doi:10.3390/plants14050763)
Supplement: Supplementary file 1 [file plants-14-00763-s001.zip › plants-3494702-supplementary.xlsx]

## Sheet: Sheet1
	Climate information during the experiment
	Date	Maximum air temperature (℃)	Minimum air temperature (℃)	Mean relative humidity （%）	Daily cumulative solar radiation （W/m^2）
	2023-04-10	24	14	52.6667	263.833
	2023-04-11	26	15	27.0833	211.208
	2023-04-12	21	16	45.7083	273.167
	2023-04-13	23	17	66.9583	183.833
	2023-04-14	27	17	47.1667	245.625
	2023-04-15	30	15	39.2917	249.042
	2023-04-16	29	16	42.8333	286.792
	2023-04-17	28	16	61.8333	231.833
	2023-04-18	28	20	52	280.667
	2023-04-19	26	19	57.7083	278.458
	2023-04-20	28	15	64.2917	144.625
	2023-04-21	26	15	60.8333	48.0833
	2023-04-22	25	16	91.9167	56.3333
	2023-04-23	20	14	94.625	29.3333
	2023-04-24	20	17	90.3333	73.125
	2023-04-25	19	13	69.4583	275.458
	2023-04-26	21	11	64.1667	291.542
	2023-04-27	21	13	59.2917	290.417
	2023-04-28	21	13	53.375	259.625
	2023-04-29	25	19	28.2917	312.917
	2023-04-30	23	12	39.8333	307.625
	2023-05-01	26	11	42.2083	303.792
	2023-05-02	24	14	47.8333	246.917
	2023-05-03	27	18	84.2083	53.0417
	2023-05-04	28	21	93.25	32.9583
	2023-05-05	27	19	85.75	114.625
	2023-05-06	27	19	59.125	174.208
	2023-05-07	23	17	42.8333	297.792
	2023-05-08	23	13	47.2917	308.458
	2023-05-09	24	13	50.5417	265.208
	2023-05-10	25	15	54	232.333
	2023-05-11	22	16	50.875	270.792
	2023-05-12	24	16	48.4167	305
	2023-05-13	28	17	45.5833	309.667
	2023-05-14	30	16	48.8333	287.667
	2023-05-15	30	19	43.625	299.458
	2023-05-16	26	21	57.7917	281.958
	2023-05-17	23	20	61.625	281.083
	2023-05-18	33	19	65.875	284.333
	2023-05-19	29	18	66.7917	289.5
	2023-05-20	23	21	56.4167	173.125
	2023-05-21	24	22	44.625	101.75
	2023-05-22	30	16	48.375	323.917
	2023-05-23	25	15	46.4583	261.208
	2023-05-24	22	17	47.2917	314.167
	2023-05-25	28	20	65.0417	248.875
	2023-05-26	31	22	76.0417	182.917
	2023-05-27	27	20	98.0833	24.4583
	2023-05-28	31	23	87.7083	95.7083
	2023-05-29	33	22	82.4583	131.583
	2023-05-30	34	22	81.6667	175.5
	2023-05-31	34	23	78.125	236.833
	2023-06-01	34	23	55.5417	325.708
	2023-06-02	36	22	49.8333	180.083
	2023-06-03	30	21	67.6667	151.5
	2023-06-04	27	23	69.4583	249.5
	2023-06-05	34	25	70.4167	278.375
	2023-06-06	34	24	47.9583	306.958
	2023-06-07	28	24	38.9167	233.75
	2023-06-08	32	22	31.125	335.167
	2023-06-09	31	22	26.0833	323.667
	2023-06-10	31	22	27.9583	331.458
	2023-06-11	34	24	40.3333	285.625
	2023-06-12	32	22	57.25	297.625
	2023-06-13	29	22	44.3333	288.875
	2023-06-14	29	22	36.4167	313.542
	2023-06-15	33	21	31.6667	330.708
	2023-06-16	26	22	38.3333	255.417
	2023-06-17	29	24	54.9167	142
	2023-06-18	33	24	69.5417	162.167
	2023-06-19	36	24	85.0417	144.417
	2023-06-20	34	26	65.375	289.542
	2023-06-21	29	23	40.75	318.5
	2023-06-22	25	19	39.125	329.75
	2023-06-23	22	20	34.3333	332.375
	2023-06-24	27	24	35.375	319.25
	2023-06-25	33	24	48.375	255.667
	2023-06-26	33	25	51.9167	299.583
	2023-06-27	32	25	47.9583	296.833
	2023-06-28	39	25	67.125	144.042
	2023-06-29	33	26	53.0417	295.458
	2023-06-30	33	26	37.0833	320.292
	2023-07-01	36	25	39	306.833
	2023-07-02	36	24	50.3333	204.875
	2023-07-03	38	25	78.7917	107.125
	2023-07-04	38	25	58.8333	290.875
	2023-07-05	37	26	35.7083	312.083
	2023-07-06	38	27	44	261.042
	2023-07-07	40	28	41.375	312.792
	2023-07-08	38	27	26.125	319.625
	2023-07-09	36	28	29.9583	304.125
	2023-07-10	36	28	57.125	228.333
	2023-07-11	34	27	69.5417	221.75
	2023-07-12	35	26	85.6667	113.042
	2023-07-13	34	25	81.5	184.25
	2023-07-14	24	24	52.0833	274.5
	2023-07-15	36	28	35.7083	308.042
	2023-07-16	33	24	38.75	311.708
	2023-07-17	34	27	42.4167	298.5
	2023-07-18	36	27	46.0417	279.417
	2023-07-19	35	25	51.5833	288.542
	2023-07-20	37	27	68.3333	237.708
	2023-07-21	34	25	84.9583	147.667
	2023-07-22	33	26	83.125	204
	2023-07-23	31	25	72.4167	283.792
	2023-07-24	34	26	68.0833	242.458
	2023-07-25	34	26	62.9583	262.75
	2023-07-26	32	25	65.4167	270.583
	2023-07-27	30	25	63.7083	274.458
	2023-07-28	29	23	81.125	134.792
	2023-07-29	30	23	96.625	31.875
	2023-07-30	28	24	96.0833	56.0833
	2023-07-31	33	24	90.4583	178.167
	2023-08-01	33	26	89.8333	114.958
	2023-08-02	35	26	79.75	240.833
	2023-08-03	33	27	76.5833	274.25
	2023-08-04	34	26	77.9167	279.875
	2023-08-05	37	26	85.375	169.75
	2023-08-06	38	27	75.875	239.292
	2023-08-07	37	25	73.4583	250.083
	2023-08-08	34	26	73.8333	243.458
	2023-08-09	36	25	76.6667	225.958
	2023-08-10	34	25	74.2917	255.417
	2023-08-11	34	25	78.2917	243.583
	2023-08-12	34	25	88.875	78.1667
	2023-08-13	35	25	79.3333	267
	2023-08-14	34	24	72.125	266.875
	2023-08-15	32	24	71.5	272.958
	2023-08-16	34	25	71.9583	282.208
	2023-08-17	34	25	74.6667	250.833
	2023-08-18	32	22	81.5417	200
	2023-08-19	29	23	86.625	190
	2023-08-20	32	24	86.5833	100.5
	2023-08-21	33	24	79.5833	256.792
	2023-08-22	34	26	76.2917	249.292
	2023-08-23	32	24	79.3333	183.75
	2023-08-24	34	24	83.2083	184.875
	2023-08-25	32	24	81.3333	201.417
	2023-08-26	31	25	92.5417	38.4583
	2023-08-27	30	24	90.4583	66.875
	2023-08-28	30	25	67.6667	263.375
	2023-08-29	29	22	70.9583	263.458
	2023-08-30	29	24	78.7083	248
	2023-08-31	29	24	75.9583	261.458
